# Supplementary material for: The link between hyperuricemia and diabetes: insights from a quantitative analysis of scientific literature
Source: Front Endocrinol (Lausanne). 2025 Feb 7;15:1441503. doi: 10.3389/fendo.2024.1441503 (PMC11842261; doi:10.3389/fendo.2024.1441503)
Supplement: Supplementary file 6 [file Supplementaryfile1.zip]

Archive with 39 entries (38 files):
- Supplementary material  Annex 1/
- Supplementary material  Annex 1/1987.png
- Supplementary material  Annex 1/1988.png
- Supplementary material  Annex 1/1989.png
- Supplementary material  Annex 1/1990.png
- Supplementary material  Annex 1/1991.png
- Supplementary material  Annex 1/1992.png
- Supplementary material  Annex 1/1993.png
- Supplementary material  Annex 1/1994.png
- Supplementary material  Annex 1/1995.png
- Supplementary material  Annex 1/1996.png
- Supplementary material  Annex 1/1997.png
- Supplementary material  Annex 1/1998.png
- Supplementary material  Annex 1/1999.png
- Supplementary material  Annex 1/2000.png
- Supplementary material  Annex 1/2001.png
- Supplementary material  Annex 1/2002.png
- Supplementary material  Annex 1/2003.png
- Supplementary material  Annex 1/2004.png
- Supplementary material  Annex 1/2005.png
- Supplementary material  Annex 1/2006.png
- Supplementary material  Annex 1/2007.png
- Supplementary material  Annex 1/2008.png
- Supplementary material  Annex 1/2009.png
- Supplementary material  Annex 1/2010.png
- Supplementary material  Annex 1/2011.png
- Supplementary material  Annex 1/2012.png
- Supplementary material  Annex 1/2013.png
- Supplementary material  Annex 1/2014.png
- Supplementary material  Annex 1/2015.png
- Supplementary material  Annex 1/2016.png
- Supplementary material  Annex 1/2017.png
- Supplementary material  Annex 1/2018.png
- Supplementary material  Annex 1/2019.png
- Supplementary material  Annex 1/2020.png
- Supplementary material  Annex 1/2021.png
- Supplementary material  Annex 1/2022.png
- Supplementary material  Annex 1/2023.png
- Supplementary material  Annex 1/2024.png
